# Supplementary material for: An Unbiased Functional Genetics Screen Identifies Rare Activating ERBB4 Mutations
Source: Cancer Res Commun. 2022 Jan 7;2(1):10–27. doi: 10.1158/2767-9764.CRC-21-0021 (PMC9973412; doi:10.1158/2767-9764.CRC-21-0021)
Supplement: Table S2 — Excel sheet showing the details of the mutations represented in Figure S4. [file crc-21-0021-s02.xlsx]

## Sheet: iSCREAM_Muts_dots_table
ERBB4 Mutation	Tissue	Count
Y52F	Skin	1
R124K	Skin	3
R124K	Colon	1
R124S	Lung	1
R124S	Skin	1
R124I	Breast	1
R124I	Genitourinary	1
R124I	Lung	1
R124G	Skin	1
R687K	Prostate	1
R687K	Skin	1
R687I	HeadNeck	1
R687I	Lung	1
E715K	Skin	6
E715*	Genitourinary	2
E715*	Liver	1
E715Q	Brain	1
E715Q	HeadNeck	1
G741E	Skin	17
G741R	Skin	7
G741*	Colon	2
G741R	Colon	1
G741R	Lung	1
G741R	SoftTissue	1
G741E	Lung	1
G741E	Unknown	1
G741K	Skin	1
G741Efs*4	Colon	1
G802S	Skin	1
G802V	Lung	1
M993V	Lung	1
V1172G	Unknown	1
G1217E	Skin	12
G1217E	Unknown	3
G1217E	HeadNeck	1
G1217K	Skin	1
G1217*	Lung	1
G1217R	Skin	1
K1218R	Breast	2
K1218N	Skin	2
K1218I	Skin	2
K1218R	Bone	1
K1218R	Colon	1
K1218R	Lung	1
K1218R	Unknown	1
K1218*	Skin	1
Amino acid changes with black are the exact change observed in iSCREAM (Fig 1)
Amino acid changes with grey are the alternative mutations observed in the databases in the same residue that were found to be mutated in iSCREAM (Fig 1)
